# Supplementary material for: Arabidopsis OTU2 deubiquitinates cysteine protease RD21A to enhance clubroot resistance
Source: Plant J. 2025 Apr 14;122(1):e70148. doi: 10.1111/tpj.70148 (PMC11995443; doi:10.1111/tpj.70148)
Supplement: Supplementary file 2 — Table S1. Primers used in the study. Table S2. PbE3‐2‐associated deubiquitinating enzymes in IP‐MS/MS analysis. [file TPJ-122-0-s002.xlsx]

## Sheet: Sheet1
Table S1. Primers used in the study.
Name	5'-3' sequence	For Purpose
PbE3-2-GFP_FP	gagaacacgggggactctagaATGGGATCGTCACGTCGCG	PbE3-2 fused with GFP
PbE3-2-GFP_RP	gcccttgctcaccataggcctGGGGCCCACTGGGACAGG	PbE3-2 fused with GFP
RD21A-FLAG_FP	agaaggcctactagtggatccATGGGGTTCCTTAAGCCAACC	Clone into pCNF plasmid
RD21A-FLAG_RP	gtctttgtagtccatcccgggGGCAATGTTCTTTCTGCCTTG	Clone into pCNF plasmid
OTU2-Myc_FP	ctccccttgctccgtggatccATGGAAGGAATCATTGTGAGAAGAG	OTU2 fused with Myc
OTU2-Myc_RP	gatgagcttctgctcaggcctTTTGTATTCTTGAAAATTAACATGACCA	OTU2 fused with Myc
OTU2-FLAG_FP	tttggagaggacacgctcgagATGGAAGGAATCATTGTGAGAAGAG	OTU2 fused with FLAG
OTU2-FLAG_RP	gtctttgtagtccatcccgggTTTGTATTCTTGAAAATTAACATGACCA	OTU2 fused with FLAG
GFP-OTU2_FP	tttggagaggacacgctcgagATGGAAGGAATCATTGTGAGAAGAG	OTU2 fused with GFP
GFP-OTU2_RP	gtctttgtagtccatcccgggTTATTTGTATTCTTGAAAATTAACATGACC	OTU2 fused with GFP
OTU2-nRFP_FP	agaaggcctactagtggatccATGGAAGGAATCATTGTGAGAAGAG	OTU2 fused with nRFP
OTU2-nRFP_RP	accagacccgcctcccccgggTTTGTATTCTTGAAAATTAACATGACCA	OTU2 fused with nRFP
RD21A-cRFP_FP	agaaggcctactagtggatccATGGGGTTCCTTAAGCCAACC	RD21A fused with cRFP
RD21A-cRFP_RP	accagacccgcctcccccgggGGCAATGTTCTTTCTGCCTTG	RD21A fused with cRFP
OTU2-pGBKT7_FP	tcagaggaggacctgcatatgATGGAAGGAATCATTGTGAGAAGAG	Clone into pGBKT7 plasmid
OTU2-pGBKT7_RP	tcgacggatccccgggaattcTTTGTATTCTTGAAAATTAACATGACCA	Clone into pGBKT7 plasmid
RD21AΔSP-pGADT7_FP	gtaccagattacgctcatatgATGGTGGACATGTCAATCATCTCC	Clone into pGADT7 plasmid
RD21AΔSP-pGADT7_RP	atgcccacccgggtggaattcGGCAATGTTCTTTCTGCCTTG	Clone into pGADT7 plasmid
iRD21A-pGADT7_FP	gtaccagattacgctcatatgAGATCCAAGTATCTTGGAGCTAAGATG	Clone into pGADT7 plasmid
iRD21A-pGADT7_RP	atgcccacccgggtggaattcGGCAATGTTCTTTCTGCCTTG	Clone into pGADT7 plasmid
mRD21A-pGADT7_FP	gtaccagattacgctcatatgCTACCGGAGTCTATTGACTGGAGG	Clone into pGADT7 plasmid
mRD21A-pGADT7_RP	atgcccacccgggtggaattcTTGGGTTGGAGGCTTGATGG	Clone into pGADT7 plasmid
PbE3-2ΔSP-pGADT7_FP	gtaccagattacgctcatatgATGTTGGACCTGAATCAAACAGAG	Clone into pGADT7 plasmid
PbE3-2ΔSP-pGADT7_RP	atgcccacccgggtggaattcGGGGCCCACTGGGACAGG	Clone into pGADT7 plasmid
OTU2-nLUC_FP	gagctcggtacccggggatccATGGAAGGAATCATTGTGAGAAGAG	PbE3-2ΔSP fused with nLUC
OTU2-nLUC_RP	cgcgtacgagatctggtcgacTTTGTATTCTTGAAAATTAACATGACCA	PbE3-2ΔSP fused with nLUC
RD21AΔSP-cLUC_FP	tacgcgtcccggggcggtaccATGGTGGACATGTCAATCATCTCC	RD21AΔSP fused with cLUC
RD21AΔSP-cLUC_RP	acgaaagctctgcaggtcgacTTAGGCAATGTTCTTTCTGCCTT	RD21AΔSP fused with cLUC
iRD21A-cLUC_FP	tacgcgtcccggggcggtaccCTACCGGAGTCTATTGACTGGAGG	iRD21A fused with cLUC
iRD21A-cLUC_RP	acgaaagctctgcaggtcgacTTAGGCAATGTTCTTTCTGCCTT	iRD21A fused with cLUC
mRD21A-cLUC_FP	tacgcgtcccggggcggtaccCTACCGGAGTCTATTGACTGGAGG	mRD21A fused with cLUC
mRD21A-cLUC_RP	acgaaagctctgcaggtcgacTTATTGGGTTGGAGGCTTGATG	mRD21A fused with cLUC
OTU2-pGEX6P-1_FP	ttccaggggcccctgggatccATGGAAGGAATCATTGTGAGAAGAG	OTU2 fused with GST
OTU2-pGEX6P-1_RP	ggccgctcgagtcgacccgggTTTGTATTCTTGAAAATTAACATGACCA	OTU2 fused with GST
ACTIN2_q_FP	GCACCCTGTTCTTCTTACGGA	Primers for qPCR
ACTIN2_q_RP	GTGAGACACACCATCACCAGA	Primers for qPCR
Pbactin_q_FP	CACCGACTACCTGATGAA	Primers for qPCR
Pbactin_q_RP	CAGCTTCTCCTTGATGTC	Primers for qPCR
BnRD21A_q_FP	AGGTTGTAACGGAGGCCTCA	Primers for qPCR
BnRD21A_q_RP	GCGTTTTTTCTGGTCTGGTCAC	Primers for qPCR
Bnactin_q_FP	TGAAGATCAAGGTGGTCGCA	Primers for qPCR
Bnactin_q_RP	GAAGGCAGAAACACTTAGAAG	Primers for qPCR
LP	CGTAAGCTGCAATTTCTCGAC	Verify the otu2 mutant (SALK_089249C)
RP	TTCCTTTTCATTCACATTGGG
LB	ATTTTGCCGATTTCGGAAC

## Sheet: Sheet2
Table S2. PbE3-2-associated deubiquitinating enzymes in IP-MS/MS analysis
Protein IDs	Protein names	Gene names	Fasta headers	Number of proteins	Peptides	Unique peptides	Sequence coverage [%]	Mol. weight [kDa]	Sequence length	Score	Sequence coverage IP-MS [%]	LFQ intensity IP-MS
Q9LPT6;A0A384LJN6	OVARIAN TUMOR DOMAIN-containing deubiquitinating enzyme 2 (OTU domain-containing protein 2) (EC 3.4.19.12) (Deubiquitinating enzyme OTU2)	OTU2 At1g50670 F17J6.19	sp|Q9LPT6|OTU2_ARATH OVARIAN TUMOR DOMAIN-containing deubiquitinating enzyme 2 OS=Arabidopsis thaliana OX=3702 GN=OTU2 PE=1 SV=1;tr|A0A384LJN6|A0A384LJN6_ARATH Ubiquitinyl hydrolase 1 OS=Arabidopsis thaliana OX=3702 GN=AXX17_At1g44860 PE=1 SV=1	2	1	1	6.7	23.425	208	8.6913	6.7	7810900
